# Supplementary material for: Novel Short PEG Chain-Substituted Porphyrins: Synthesis, Photochemistry, and In Vitro Photodynamic Activity against Cancer Cells
Source: Int J Mol Sci. 2022 Sep 2;23(17):10029. doi: 10.3390/ijms231710029 (PMC9456001; doi:10.3390/ijms231710029)
Supplement: Supplementary file 1 [file ijms-23-10029-s001.zip]

Archive with 1 entries (1 files):
- ijms-1837827-supplementary.pdf
